# Supplementary material for: Knowledge, attitude, and practices of veterinarians towards canine vector-borne pathogens in Sri Lanka
Source: PLoS Negl Trop Dis. 2024 Jul 29;18(7):e0012365. doi: 10.1371/journal.pntd.0012365 (PMC11309419; doi:10.1371/journal.pntd.0012365)
Supplement: S2 File — (XLSX) [file pntd.0012365.s002.xlsx]

## Sheet: Sheet1
record_id	consent_txt	prmscr_1	prmscr_2	prmscr_3	bkg_vetskl_4	bkg_vetsklothr_4	bkg_vetyr_5	bkg_age_6	bkg_sex_7	bkg_displn_8	bkg_displnoth	spp_cat	bkg_spp_9___2	spp_dog	bkg_spp_9___4	spp_equine	bkg_spp_9___6	spp_bird	spp_swine	bkg_spp_9___9	bkg_spp_9___10	bkg_spp_9___11	spp_rodents	spp_fish	bkg_sppoth	bkg_dogcase_10	att_knw_11	prc_updt_12___1	prc_updt_12___2	prc_updt_12___3	prc_updt_12___4	prc_updt_12___5	prc_updt_12___6	prc_updt_12___7	prc_updt_12___8	update_score	prc_updt_12___9	prc_updt_12___10	knw_cvbds_13	knw_defdx_14	knw_tikfvr_15	knw_obspath_16	knw_rxcvbd_17	knw_cmnvctrbv_18	knw_cmnvctrdr_19	knw_cmnvctrte_20	knw_znticynbg_21	knw_znticyndr_21	knw_znticynhc_21
1	1	1	1	1	1		1991	5	1	3		1	0	1	0	0	0	1	0	0	1	0	0	0		4	4	1	0	0	0	0	0	0	0	1	0	0	1	2	1	2	2	3	3	3	2	3	2
3	1	1	1	1	1		2015	2	2	9		0	0	0	1	0	0	0	0	1	0	0	0	0		NA	4	0	0	0	1	1	0	0	1	3	0	0	1	2	1	2	2	3	2	4	2	1	2
7	1	1	1	1	1		2010	3	2	5		1	1	1	0	0	1	1	1	0	1	0	0	0		4	3	0	0	0	1	1	1	0	1	4	0	0	1	1	2	2	2	3	2	3	2	1	2
8	1	1	1	1	1		2016	2	2	7		0	0	0	0	0	0	1	0	0	0	0	0	0		NA	3	0	0	0	1	1	1	0	1	4	0	0	1	1	1	2	2	3	2	3	2	2	2
9	1	1	1	1	1		2017	2	1	1		0	0	0	0	0	0	0	0	0	1	0	0	1	Fish	NA	2	0	0	1	0	1	1	0	1	4	0	0	1	2	2	2	1	3	2	4	2	2	2
11	1	1	1	1	1		2019	2	1	3		1	0	1	0	0	0	0	0	1	0	0	0	0		3	3	0	0	1	1	0	1	1	1	5	0	0	1	2	1	2	2	3	2	4	2	2	2
14	1	1	1	1	1		2018	2	2	3		1	0	1	0	0	0	1	0	0	0	0	0	0		2	5	1	0	1	0	0	0	1	1	4	0	0	1	2	1	2	2	3	2	1	2	2	2
18	1	1	1	1	1		1994	4	2	5		0	1	1	1	0	1	1	0	0	0	0	0	0		2	4	0	0	0	0	0	1	1	1	3	0	0	1	2	2	2	2	3	2	4	2	2	2
21	1	1	1	1	1		2015	2	2	3		1	0	1	0	0	0	0	0	0	0	0	0	0		4	3	0	0	1	0	0	1	1	1	4	0	0	1	2	1	2	2	3	2	4	1	2	2
22	1	1	1	1	1		2016	2	2	4		0	1	0	0	0	1	0	0	0	0	0	0	0		NA	3	0	0	1	0	1	1	1	1	5	0	0	1	2	1	1	2	3	2	4	2	1	2
24	1	1	1	1	1		2016	2	1	3		1	0	1	0	0	0	1	0	0	0	0	0	0		2	3	1	1	1	1	1	0	1	1	7	0	0	1	2	1	2	2	3	2	4	2	1	2
26	1	1	1	1	1		2017	2	1	5		1	1	1	0	0	1	1	1	0	0	0	0	0		2	3	0	0	0	0	1	1	0	1	3	0	0	1	1	1	2	2	3	2	1	2	1	1
27	1	1	1	1	1		2017	2	1	5		1	1	1	0	0	1	1	0	0	0	0	0	0		2	3	0	0	0	0	1	1	0	1	3	0	0	1	1	1	2	2	3	2	1	2	1	1
28	1	1	1	1	1		2015	2	2	3		1	1	1	0	1	1	1	1	1	0	0	0	0	Snakes	3	3	0	1	0	0	0	1	0	1	3	0	0	1	2	1	1	2	3	2	3	1	2	2
29	1	1	1	1	1		2017	2	2	5		1	1	1	0	0	1	1	1	0	0	0	0	0		3	3	0	0	1	0	1	1	1	1	5	0	0	1	2	1	2	2	3	2	4	1	1	2
30	1	1	1	1	1		2017	2	1	3		0	0	1	0	0	0	0	0	0	0	0	0	0		1	3	0	0	1	0	1	1	0	1	4	0	0	1	2	1	2	2	5	2	4	2	1	2
31	1	1	1	1	1		2017	2	1	3		1	0	1	0	0	0	0	0	0	0	0	0	0		4	4	0	0	1	1	1	1	0	1	5	0	0	1	2	1	2	2	3	2	4	2	2	2
35	1	1	1	1	1		2017	2	1	1		1	1	1	0	1	1	0	1	1	0	0	0	0		1	5	1	1	1	0	1	1	1	1	7	0	0	1	2	1	2	2	3	2	4	2	1	2
39	1	1	1	1	1		2016	2	1	3		1	0	1	0	0	0	1	0	0	0	0	0	0		4	5	1	1	1	0	0	1	1	1	6	0	0	2	2	2	2	2	3	2	4	2	1	2
41	1	1	1	1	1		2014	2	1	3		1	0	1	0	0	0	0	0	1	0	0	0	0		3	4	0	1	1	0	0	0	0	1	3	0	0	1	2	1	2	2	3	2	4	3	1	2
42	1	1	1	1	1		2015	2	1	5		0	1	1	0	0	0	0	0	0	0	0	0	0		1	3	0	0	0	0	0	1	0	1	2	0	0	1	2	1	2	2	3	2	3	2	1	1
43	1	1	1	1	1		2017	2	2	5		1	1	1	0	0	1	1	1	0	0	0	0	0		3	3	0	0	1	1	1	1	1	1	6	0	0	1	2	1	2	2	3	2	4	1	1	2
44	1	1	1	1	1		2012	2	2	3		1	1	1	0	0	1	0	0	0	0	0	0	0		4	4	0	0	1	0	1	0	0	1	3	0	0	1	2	1	2	2	3	2	3	1	1	2
45	1	1	1	1	1		2017	2	1	3		1	0	1	0	0	0	0	0	0	0	0	0	0		4	4	0	1	0	0	0	0	1	1	3	0	0	1	2	1	2	2	5	2	2	2	2	1
46	1	1	1	1	1		1991	4	2	5		1	0	1	0	0	0	0	0	0	0	0	0	0		1	4	0	0	1	1	1	1	1	0	5	0	0	1	2	1	2	2	3	2	4	2	1	2
47	1	1	1	1	1		2015	2	2	5		0	1	1	0	0	1	1	1	0	0	0	0	0		1	4	1	0	0	1	1	1	0	0	4	0	0	1	2	2	2	2	3	4	4	2	2	1
49	1	1	1	1	1		2015	2	1	5		1	1	1	0	0	1	1	0	0	0	0	0	0		2	4	0	0	1	0	1	1	1	1	5	0	0	1	2	1	2	1	3	2	4	1	1	2
52	1	1	1	1	1		2015	2	1	3		1	0	1	0	0	0	0	0	0	0	0	0	0		3	4	0	0	1	0	1	1	0	1	4	0	0	1	2	1	2	2	3	2	4	2	1	3
54	1	1	1	1	1		2009	3	1	3		1	1	1	0	0	1	0	0	1	0	0	0	0		4	3	0	0	1	0	1	1	1	1	5	0	0	1	1	1	2	2	3	2	2	2	1	2
57	1	1	1	1	1		2017	2	1	1		0	1	0	1	0	0	1	0	1	0	0	0	0		NA	3	0	0	1	0	1	0	0	0	2	0	0	1	2	1	3	2	3	2	5	2	1	2
59	1	1	1	1	1		2013	2	1	5		1	1	1	0	0	1	1	1	0	0	0	0	0		3	4	0	0	1	1	1	1	0	1	5	0	0	1	2	1	2	2	3	2	3	1	1	3
61	1	1	1	1	1		2019	2	1	1		0	0	0	0	0	0	0	0	0	0	1	0	0		NA	3	0	0	1	0	0	1	1	1	4	0	0	1	2	1	2	2	3	2	4	2	1	2
62	1	1	1	1	1		2015	2	1	1		1	0	1	0	0	0	0	0	0	0	0	0	0		4	4	1	0	1	0	0	1	1	1	5	0	0	1	2	1	2	2	3	2	4	2	1	2
64	1	1	1	1	1		2019	2	1	3		1	1	1	0	1	1	1	1	0	0	0	0	0		3	4	0	1	1	0	1	1	1	1	6	0	0	1	2	1	2	2	3	2	4	2	1	2
65	1	1	1	1	1		2014	2	2	3		1	1	1	0	0	1	1	0	0	0	0	0	0		2	3	0	0	0	0	1	1	1	1	4	0	0	1	2	1	2	2	3	2	2	2	2	1
66	1	1	1	1	1		2018	2	2	3		1	1	1	0	1	1	1	1	0	0	0	0	0		3	5	1	1	1	1	1	1	1	1	8	0	0	1	1	1	2	1	5	5	5	2	2	2
68	1	1	1	1	1		2011	3	2	5		1	1	1	0	0	1	1	1	1	0	0	0	0		4	5	1	1	0	0	1	1	1	1	6	0	0	2	2	2	2	2	3	2	4	1	1	2
69	1	1	1	1	1		2010	2	2	3		1	0	1	0	0	0	0	0	0	0	0	0	0		3	3	1	0	0	0	1	1	0	0	3	0	0	1	2	1	2	2	3	2	5	2	2	2
72	1	1	1	1	2	Madras Veterinary College	1980	6	2	3		1	0	1	0	0	0	0	0	0	0	0	0	0		3	3	0	0	0	1	1	0	1	1	4	0	0	1	2	1	3	1	3	2	4	2	2	3
73	1	1	1	1	1		2014	2	1	5		1	1	1	0	1	1	1	1	1	0	0	0	0		3	4	1	0	1	1	1	1	0	0	5	0	0	1	1	1	2	2	3	2	2	2	1	2
75	1	1	1	1	1		2016	2	2	5		1	1	1	0	0	1	1	1	1	0	0	0	0		3	3	0	0	1	1	1	1	1	1	6	0	0	1	2	1	2	2	3	2	4	2	1	2
77	1	1	1	1	1		2016	2	2	7		0	0	0	0	0	0	1	0	0	0	0	0	0		NA	3	0	0	0	0	0	1	1	1	3	0	0	2	2	1	2	2	5	2	3	2	2	2
79	1	1	1	1	1		2015	2	1	3		1	0	1	0	0	0	0	0	0	0	0	0	0		4	4	1	0	0	0	0	0	0	0	1	0	0	1	2	1	2	2	5	2	3	2	2	2
82	1	1	1	1	1		2014	2	1	3		1	1	1	0	0	1	1	0	0	0	0	0	0		4	4	1	1	1	1	1	1	1	1	8	0	0	2	2	1	1	2	3	2	3	2	1	2
83	1	1	1	1	1		2010	3	1	1		1	0	1	0	0	0	1	0	0	0	0	0	0		1	4	0	0	0	0	1	0	0	1	2	0	0	1	2	1	2	3	3	2	4	2	2	2
84	1	1	1	1	1		2008	3	1	3		1	0	1	0	0	0	1	0	0	0	0	0	0		4	4	0	0	0	0	1	1	1	1	4	0	0	1	2	1	1	2	3	2	1	2	1	2
86	1	1	1	1	1		2005	3	1	1		1	0	1	0	0	0	0	0	0	0	0	0	0		3	4	0	1	0	0	1	0	0	1	3	0	0	1	2	1	2	2	3	2	4	2	1	2
87	1	1	1	1	1		2006	3	1	5		1	1	1	0	0	1	1	1	0	0	0	0	0		3	4	0	1	1	1	1	1	0	1	6	0	0	1	2	1	2	2	3	2	4	2	2	2
89	1	1	1	1	1		1988	5	1	1		0	0	0	0	0	0	0	0	0	0	1	0	0		NA	3	0	1	1	1	0	1	1	0	5	0	0	1	2	1	2	2	3	2	4	1	2	2
90	1	1	1	1	1		2015	2	2	3		1	0	1	0	0	0	0	0	0	0	0	0	0		3	4	0	0	0	0	0	0	0	1	1	0	0	1	2	1	2	2	3	2	5	2	2	1
91	1	1	1	1	1		2018	2	1	1		1	0	1	0	0	0	0	0	1	0	0	0	0		3	4	0	0	1	0	0	1	1	1	4	0	0	1	2	1	2	2	3	2	2	1	1	2
92	1	1	1	1	1		2018	2	1	1		1	0	1	0	0	0	0	0	1	0	0	0	0		3	4	0	1	1	0	0	1	1	1	5	0	0	1	2	1	2	2	3	2	2	1	1	2
93	1	1	1	1	1		2016	2	1	1		1	0	1	0	0	0	0	0	0	0	0	0	0		4	4	1	1	0	0	1	1	1	1	6	0	0	2	2	2	2	2	3	2	4	2	1	2
96	1	1	1	1	1		2015	2	2	1		1	0	1	1	0	0	0	0	1	0	0	0	0		4	4	0	1	1	0	0	0	0	1	3	0	0	1	2	1	1	2	3	1	4	2	1	2
97	1	1	1	1	1		2018	2	1	3		1	0	1	0	0	0	1	0	1	0	0	0	0		3	3	0	0	0	0	1	1	0	0	2	0	0	1	1	1	2	2	3	2	4	2	1	2
99	1	1	1	1	1		2019	2	1	3		1	0	0	0	0	0	0	0	0	0	0	0	0		NA	4	0	0	0	0	1	1	1	1	4	0	0	1	2	1	2	2	3	2	3	2	2	1
100	1	1	1	1	1		2007	3	2	7		0	0	0	0	0	0	1	0	0	0	0	0	0		NA	4	0	0	1	0	1	1	1	1	5	0	0	1	2	1	2	2	3	2	2	3	1	2
102	1	1	1	1	1		2018	2	1	5		1	1	1	0	0	1	1	0	0	0	0	0	0		1	3	1	0	1	1	1	1	1	1	7	0	0	1	2	1	1	2	3	2	4	2	1	2
103	1	1	1	1	1		2018	2	1	3		1	0	1	0	0	0	1	0	1	0	0	0	0		3	3	0	0	0	0	1	1	0	0	2	0	0	1	2	1	2	2	3	2	4	2	1	2
104	1	1	1	1	1		2012	3	1	5		0	0	0	0	0	0	1	0	0	0	0	0	0		NA	3	0	0	0	0	0	1	0	0	1	0	0	1	1	1	2	2	3	2	5	2	2	1
106	1	1	1	1	1		2006	3	1	1		1	0	1	1	0	0	0	0	1	0	0	0	0		3	4	1	0	1	0	0	1	1	1	5	0	0	1	2	1	2	2	3	2	4	3	1	3
108	1	1	1	1	1		2015	2	1	9		1	0	1	1	0	0	0	0	1	0	0	0	0		1	4	1	1	1	0	1	1	1	1	7	0	0	1	2	1	2	2	3	2	4	2	1	2
111	1	1	1	1	1		2013	2	1	5		1	1	1	0	1	1	0	1	0	0	0	0	0		1	4	1	1	1	0	1	1	1	1	7	0	0	1	2	2	2	2	3	2	4	2	1	3
112	1	1	1	1	1		2018	2	1	1		1	0	1	0	0	1	1	0	1	0	0	0	0		4	4	0	1	1	0	0	1	0	1	4	0	0	1	2	1	2	2	3	2	2	2	1	2
114	1	1	1	1	1		2018	2	1	1		1	0	1	0	0	0	0	0	1	0	0	0	0		4	4	1	1	1	0	1	1	1	1	7	0	0	1	2	1	2	2	3	2	4	2	1	2
116	1	1	1	1	1		2018	2	1	1		1	0	1	0	0	1	1	0	1	0	0	0	0		4	4	0	1	1	0	0	0	0	1	3	0	0	1	2	1	2	2	3	2	5	2	1	2
117	1	1	1	1	1		2019	2	1	1		1	1	1	0	0	1	1	0	0	0	0	0	0		3	3	0	0	1	0	1	1	1	1	5	0	0	1	2	1	2	2	3	2	2	2	1	2
118	1	1	1	1	1		2018	2	2	1		0	0	0	0	0	0	0	0	0	0	1	0	0		NA	3	0	0	1	0	1	1	1	1	5	0	0	2	2	1	2	2	3	2	4	1	2	3
119	1	1	1	1	1		2013	3	1	5		1	1	1	0	0	1	1	0	0	0	0	0	0		2	3	0	0	0	0	1	1	1	1	4	0	0	1	2	1	2	2	3	2	4	2	2	2
120	1	1	1	1	1		2016	2	1	3		1	0	1	0	0	0	0	0	0	0	0	0	0		2	3	0	0	1	0	1	1	1	0	4	0	0	1	2	1	2	2	5	2	3	2	1	3
121	1	1	1	1	1		2017	2	1	3		1	0	1	0	0	0	0	0	1	0	0	0	0		4	4	0	0	1	0	1	1	0	1	4	0	0	1	2	1	2	2	3	2	4	2	1	1
124	1	1	1	1	1		2014	2	2	3		1	0	1	0	0	0	0	0	0	0	0	0	0		3	4	1	1	1	0	0	0	0	0	3	0	0	1	2	1	2	2	3	2	4	2	2	2
125	1	1	1	1	1		2018	2	2	1		1	0	1	0	0	0	0	0	1	0	0	0	0		4	4	1	1	1	1	1	1	1	1	8	0	0	1	2	1	2	2	3	2	4	2	3	2
127	1	1	1	1	1		2019	2	1	3		1	0	1	0	0	0	0	0	1	0	0	0	0		1	3	0	0	1	0	0	0	1	1	3	0	0	1	2	1	2	2	5	2	3	2	1	2
128	1	1	1	1	1		1981	5	2	10	Freelance consultant	0	1	1	0	0	1	0	0	0	0	0	0	0		1	2	0	0	0	0	0	1	0	0	1	0	0	1	2	1	2	2	5	2	3	2	2	2
130	1	1	1	1	1		2018	2	2	3		1	0	1	0	0	0	0	0	0	0	0	0	0		3	4	0	0	1	0	1	1	0	0	3	0	0	1	2	1	2	2	3	2	1	2	1	2
137	1	1	1	1	1		2002	4	2	3		1	0	1	0	0	0	1	0	0	0	0	0	0		4	4	0	0	0	1	1	1	1	0	4	0	0	1	1	2	2	2	3	2	3	2	2	2
140	1	1	1	1	1		2017	2	NA	5		1	1	1	0	0	1	1	0	0	0	0	0	0		2	3	0	1	1	0	0	1	1	1	5	0	0	2	2	1	2	2	3	2	5	2	2	2
141	1	1	1	1	1		2019	2	2	1		1	0	1	0	0	0	0	0	0	0	0	0	0		4	3	0	0	1	0	0	1	1	1	4	0	0	2	2	2	2	2	3	2	4	2	2	2
146	1	1	1	1	1		2019	2	1	3		1	0	1	0	0	0	0	0	0	0	0	0	0		4	3	0	0	0	1	1	1	0	1	4	0	0	1	2	1	2	2	5	2	4	2	2	2
147	1	1	1	1	1		2016	2	2	5		1	1	1	0	0	1	1	1	0	0	0	0	0		3	4	0	0	1	0	0	1	0	1	3	0	0	1	2	1	1	2	5	2	2	2	1	2
148	1	1	1	1	1		2017	2	1	5		0	0	0	0	0	0	1	0	0	0	0	0	0		NA	3	0	0	0	0	1	0	0	0	1	0	0	1	2	1	2	2	3	2	3	2	1	2
149	1	1	1	1	1		2016	2	1	5		1	1	1	0	0	1	1	0	0	0	0	1	0	Rabbit	2	3	0	0	1	0	0	0	0	0	1	0	0	1	2	1	1	2	3	2	4	2	2	1
154	1	1	1	1	1		2016	2	1	5		0	1	0	0	0	0	0	0	0	0	0	0	0		NA	3	0	0	1	0	0	1	1	0	3	0	0	1	2	1	2	2	3	2	4	2	1	2
158	1	1	1	1	1		2014	2	2	3		1	0	1	0	0	0	1	0	1	0	0	0	0		2	4	1	0	0	0	1	1	1	1	5	0	0	1	2	1	2	2	3	2	4	2	2	2
159	1	1	1	1	1		2016	2	2	5		1	1	1	0	0	1	1	1	0	0	0	0	0		2	4	0	0	0	0	1	1	0	0	2	0	0	1	2	2	2	2	3	5	5	2	1	3
160	1	1	1	1	1		2017	2	1	4		0	1	0	0	0	0	0	0	0	0	0	0	0		NA	2	0	0	0	0	0	0	0	0	0	0	1	2	1	1	2	2	3	2	5	1	2	2
161	1	1	1	1	1		2018	2	1	1		1	0	1	0	0	0	1	0	0	0	0	0	0		3	3	0	0	1	0	0	1	1	1	4	0	0	1	2	1	2	2	3	2	1	2	2	2
162	1	1	1	1	1		2011	3	2	5		1	1	1	0	0	1	1	1	0	0	0	0	0		2	4	0	0	1	0	1	0	0	1	3	0	0	1	2	1	2	2	3	2	4	2	1	2
163	1	1	1	1	1		2011	2	2	3		0	0	1	0	0	0	0	0	0	0	0	0	0		3	4	0	1	0	0	0	0	0	0	1	0	0	3	2	1	2	2	3	2	3	2	1	2
165	1	1	1	1	1		1979	6	1	1		0	0	1	0	0	0	0	0	0	0	0	0	0		3	4	0	0	1	0	1	1	0	1	4	0	0	1	2	1	2	2	3	2	4	2	1	2
166	1	1	1	1	1		2018	2	1	1		1	0	1	0	0	0	0	0	1	0	0	0	0		1	3	0	0	1	0	0	1	1	1	4	0	0	1	1	1	2	2	3	4	2	2	2	1
167	1	1	1	1	1		2015	2	2	9		1	0	1	1	1	0	1	0	1	0	0	0	0		3	4	0	0	0	0	1	0	0	1	2	0	0	2	2	2	2	2	1	2	2	2	1	2
168	1	1	1	1	1		2017	2	1	3		1	0	1	0	0	0	0	0	0	0	0	0	0		3	4	0	0	0	0	0	1	0	1	2	0	0	1	2	1	2	2	3	2	4	2	1	2
171	1	1	1	1	1		2017	2	1	5		1	1	1	0	0	1	1	1	0	0	0	0	0		2	4	0	0	1	0	1	1	0	1	4	0	0	1	2	1	2	2	1	2	2	2	2	2
173	1	1	1	1	1		2011	3	2	5		0	0	1	0	1	0	0	0	0	0	0	0	0		4	4	0	0	1	0	0	1	1	0	3	0	0	1	2	1	2	2	5	2	4	2	1	2
174	1	1	1	1	1		2018	2	2	3		1	1	1	0	0	1	0	1	0	0	0	0	0		4	4	0	0	0	1	1	1	1	1	5	0	0	1	1	1	2	2	3	2	2	2	1	2
175	1	1	1	1	1		2011	3	1	5		1	1	1	0	0	1	1	0	0	0	0	0	0		2	3	0	0	1	0	0	0	0	1	2	0	0	1	2	1	2	2	3	1	4	2	1	2
176	1	1	1	1	1		2001	4	2	3		1	0	1	0	0	0	0	0	0	0	0	0	0		4	4	0	0	1	1	1	1	1	1	6	0	0	1	2	2	2	2	3	2	3	2	2	2
177	1	1	1	1	1		2011	3	2	3		1	0	1	0	0	0	0	0	0	0	0	0	0		4	4	0	0	0	0	0	0	0	1	1	0	0	1	2	1	2	2	5	2	5	2	3	2
178	1	1	1	1	1		2013	2	NA	5		1	1	1	0	0	1	1	0	0	0	0	0	0		2	4	1	0	0	0	1	1	0	1	4	0	0	1	2	1	2	2	3	2	4	2	1	2
180	1	1	1	1	1		2016	2	1	5		0	1	0	0	0	1	1	0	0	0	0	0	0		NA	3	0	0	0	0	1	1	0	1	3	0	0	1	1	1	2	2	3	2	3	2	2	2
185	1	1	1	1	1		2014	2	1	3		1	0	1	0	0	0	0	0	0	0	0	1	0	Rabbit	2	4	0	1	1	1	1	1	1	1	7	0	0	1	2	2	2	2	3	2	4	2	2	2
186	1	1	1	1	1		2017	2	1	1		0	0	0	1	0	0	0	0	0	0	0	0	0		NA	3	0	0	0	0	0	1	0	0	1	0	0	1	2	1	2	2	3	2	4	2	1	2
188	1	1	1	1	1		2007	3	2	3		1	0	1	0	0	0	1	0	0	0	0	1	0	Birds, Rabbits, Squirrels, Hamsters...	3	3	0	0	0	0	1	1	0	1	3	0	0	1	2	1	2	2	3	2	3	1	3	3
189	1	1	1	1	1		2020	2	2	3		1	1	1	0	0	1	1	0	0	0	0	0	0		2	4	0	0	1	0	0	0	0	1	2	0	0	1	2	1	2	2	3	4	1	2	2	2
193	1	1	1	1	1		2016	2	1	3		1	0	1	0	0	0	1	0	0	0	0	0	0		3	3	0	1	0	0	1	0	1	1	4	0	0	1	2	1	2	2	3	2	3	2	2	2
194	1	1	1	1	1		2015	2	2	5		1	1	1	0	0	1	1	0	0	0	0	0	0		3	3	0	0	0	0	0	1	1	1	3	0	0	1	2	1	2	2	3	4	1	2	3	2
197	1	1	1	1	1		1998	4	2	3		1	0	1	0	0	1	0	0	0	0	0	0	0		3	3	1	1	1	0	1	0	0	1	5	0	0	1	2	1	2	2	3	2	4	3	2	1
198	1	1	1	1	1		1998	4	1	5		1	0	1	0	0	0	0	0	0	0	0	0	0		4	3	0	0	1	0	1	0	0	0	2	0	0	2	2	1	2	2	4	2	4	2	1	2
199	1	1	1	1	1		2012	2	1	3		1	0	1	0	0	0	0	0	0	0	0	0	0		2	3	0	1	1	0	1	0	0	1	4	0	0	1	2	1	2	2	3	2	4	2	3	2
200	1	1	1	1	1		2007	3	2	3		1	0	1	0	0	0	0	0	0	0	0	0	0		3	4	1	0	1	0	1	1	0	1	5	0	0	1	2	1	2	2	3	2	2	2	1	2
201	1	1	1	1	1		2010	3	2	7		0	0	0	0	0	0	1	0	0	0	0	0	0		NA	4	0	0	1	0	0	1	0	1	3	0	0	1	2	1	2	2	3	2	4	2	2	1
202	1	1	1	1	1		2012	2	1	3		1	0	1	0	0	0	0	0	0	0	0	0	0		2	4	1	1	1	0	0	0	0	1	4	0	0	1	2	1	2	2	3	2	4	2	1	3
204	1	1	1	1	1		2005	4	2	3		1	0	1	0	0	1	1	0	0	0	0	0	0		4	3	0	0	0	0	1	0	1	1	3	0	0	1	2	1	2	2	3	2	3	2	2	2
206	1	1	1	1	1		2009	3	2	5		1	1	1	0	0	1	1	1	0	0	0	0	0		2	4	0	0	1	0	0	1	0	1	3	0	0	1	2	2	2	2	5	2	1	2	2	2
207	1	1	1	1	1		2008	3	2	3		1	0	1	0	0	0	0	0	0	0	0	0	0		4	3	0	0	0	0	1	0	0	1	2	0	0	1	2	1	2	2	1	2	4	2	1	2
208	1	1	1	1	1		2000	4	1	1		0	0	1	0	0	0	0	0	0	0	0	0	0		4	4	1	0	1	0	1	1	1	1	6	0	0	1	2	1	2	2	3	2	3	2	1	3
209	1	1	1	1	1		2004	4	1	5		1	1	1	0	0	1	1	1	0	0	0	1	0	Rodents	2	3	0	0	0	0	1	1	1	1	4	0	0	1	2	1	2	2	3	2	1	2	2	1
210	1	1	1	1	1		1987	4	1	5		0	0	1	0	0	0	0	0	0	0	0	0	0		4	3	0	0	0	1	1	1	0	0	3	0	0	1	2	1	2	2	3	2	2	2	1	1
212	1	1	1	1	1		2018	2	1	1		1	0	1	0	0	0	1	0	0	0	0	0	0		4	3	0	0	1	0	0	1	1	1	4	0	0	1	2	1	2	2	3	2	4	2	1	2
213	1	1	1	1	1		2018	2	2	3		1	1	1	0	0	1	1	1	0	0	0	0	0		3	5	1	1	1	1	1	1	1	1	8	0	0	1	2	1	2	2	3	2	5	2	1	2
214	1	1	1	1	1		2015	2	2	5		1	1	1	0	0	1	0	1	0	0	0	0	0		1	4	0	0	1	0	0	0	0	1	2	0	0	1	2	1	2	2	3	2	4	2	1	2
217	1	1	1	1	1		1999	4	2	5		0	1	1	0	0	1	1	0	0	0	0	0	0		1	4	0	0	1	0	1	1	0	0	3	0	0	1	2	1	2	2	3	2	4	2	2	1
218	1	1	1	1	1		1995	4	2	5		1	0	1	0	0	0	0	0	0	0	0	0	0		4	2	0	0	0	0	1	1	0	1	3	0	0	1	2	3	2	2	3	2	3	2	1	2
224	1	1	1	1	1		2014	2	1	5		1	1	1	0	0	1	1	0	0	0	0	0	0		2	3	0	0	1	0	1	1	0	1	4	0	0	1	2	1	2	2	3	2	4	2	1	1
226	1	1	1	1	1		2018	2	2	3		1	1	1	0	0	1	1	1	1	0	0	0	0		4	4	0	0	1	1	1	1	0	1	5	0	0	1	1	1	2	1	3	2	2	2	2	2
227	1	1	1	1	1		2015	2	1	5		1	1	1	0	0	1	1	1	0	0	0	0	0		1	3	0	0	1	1	1	1	0	1	5	0	0	1	2	1	2	2	3	2	5	2	2	2
229	1	1	1	1	1		2018	2	2	3		1	0	1	0	0	1	1	0	0	0	0	0	0		4	4	0	0	1	0	1	1	1	1	5	0	0	1	2	1	2	2	3	1	3	3	1	3
233	1	1	1	1	1		2019	2	1	1		0	1	0	0	0	1	1	1	1	0	0	0	0		NA	3	0	1	1	0	0	1	0	0	3	0	0	1	2	1	2	2	3	2	4	2	2	2
241	1	1	1	1	1		2013	2	2	5		1	1	1	0	0	1	1	1	0	0	0	0	0		2	4	0	0	1	0	0	0	0	1	2	0	0	1	1	1	2	2	5	2	4	1	1	2
244	1	1	1	1	1		2016	2	1	5		1	1	1	0	0	1	1	0	0	0	0	0	0		1	3	0	0	0	0	1	1	1	0	3	0	0	1	2	1	2	2	3	2	4	2	1	2
245	1	1	1	1	1		2016	2	1	5		1	1	1	0	0	1	1	0	0	0	0	0	0		2	3	0	0	0	0	1	1	1	0	3	0	0	1	2	1	2	2	3	2	4	2	1	2
249	1	1	1	1	1		2020	2	1	1		0	0	0	0	0	0	1	1	0	1	0	0	1	Fish	NA	4	0	1	1	0	1	1	0	1	5	0	0	1	2	2	2	2	3	2	4	2	2	2
251	1	1	1	1	1		2017	2	1	3		1	0	1	0	0	0	0	0	0	0	0	0	0		3	4	0	1	1	0	0	0	0	1	3	0	0	1	2	1	2	2	3	2	4	2	1	2
252	1	1	1	1	1		2011	3	1	1		0	0	0	0	0	0	0	0	0	0	1	0	0	Forage	NA	1	0	0	0	0	0	0	0	0	0	0	1	1	3	1	3	3	5	2	5	3	1	2
253	1	1	1	1	1		2020	2	1	5		1	1	1	0	0	1	1	1	0	0	0	0	0		2	4	0	0	1	1	1	1	1	1	6	0	0	1	2	1	2	2	3	2	4	2	1	2
255	1	1	1	1	1		2015	2	1	5		1	1	1	0	0	1	1	1	0	0	0	0	0		3	3	0	0	0	0	1	1	0	0	2	0	0	1	2	1	2	2	3	2	1	1	2	2
256	1	1	1	1	1		2017	2	2	5		0	1	0	0	0	1	1	0	0	0	0	0	0		NA	4	0	1	1	0	1	1	1	1	6	0	0	1	1	1	1	1	3	2	3	2	2	2
258	1	1	1	1	1		2017	2	2	5		1	1	1	0	1	1	1	1	1	0	0	0	0		2	4	1	1	0	1	1	1	1	1	7	0	0	2	2	1	1	2	3	2	4	2	1	2
260	1	1	1	1	1		2018	2	2	7		0	0	0	0	0	0	1	0	0	0	0	0	0		NA	3	0	0	0	0	0	0	0	1	1	0	0	1	2	2	2	2	3	5	5	2	1	2
262	1	1	1	1	1		2004	3	1	5		1	1	1	0	0	1	1	1	0	1	0	0	0		1	4	0	0	0	0	1	1	0	1	3	0	0	2	2	1	2	1	3	1	2	2	3	2
264	1	1	1	1	1		2017	2	2	5		1	1	1	0	0	1	1	0	0	0	0	0	0		2	3	1	1	1	0	1	1	1	1	7	0	0	1	2	1	1	2	4	3	4	2	3	2
267	1	1	1	1	1		2015	2	1	5		1	1	1	0	0	1	1	1	0	0	0	0	0		2	2	0	0	0	0	0	1	1	0	2	0	0	1	1	1	2	2	3	2	4	2	2	2
268	1	1	1	1	1		2019	2	1	3		1	0	1	0	0	0	0	0	1	0	0	0	0		4	3	0	1	0	1	1	1	1	1	6	0	0	1	2	1	2	2	3	2	3	2	2	2
269	1	1	1	1	1		2017	2	2	4		0	1	0	0	0	0	0	0	0	0	0	0	0		NA	4	0	0	0	0	0	0	0	0	0	0	1	2	2	1	2	2	4	2	2	2	1	2
270	1	1	1	1	1		2017	2	1	3		1	0	1	0	0	1	1	0	1	0	0	0	0		3	3	0	0	0	0	1	1	0	1	3	0	0	1	2	1	2	2	3	2	4	2	1	2
272	1	1	1	1	1		2013	2	1	3		1	0	1	0	0	0	1	0	0	0	0	0	0		3	5	0	1	1	0	1	1	0	1	5	0	0	1	2	1	2	2	3	2	4	2	1	2
273	1	1	1	1	1		2014	2	1	5		0	0	1	0	0	0	0	0	0	0	0	0	0		2	3	0	0	0	0	0	0	0	1	1	0	0	1	2	1	2	2	3	2	1	1	1	2
275	1	1	1	1	1		2016	2	1	3		1	0	1	0	0	0	0	0	0	0	0	0	0		3	3	0	0	0	0	1	1	0	0	2	0	0	2	2	2	2	2	3	2	3	2	2	2
278	1	1	1	1	1		2007	3	2	1		1	0	1	1	0	0	0	0	1	0	0	0	0	venemous snakes	3	5	0	0	1	0	0	1	0	1	3	0	0	2	2	2	2	1	3	2	2	2	2	2
279	1	1	1	1	1		2017	2	1	5		1	1	1	0	0	1	1	0	0	0	0	0	0		2	3	0	0	1	0	1	1	0	1	4	0	0	1	2	1	2	2	3	2	4	2	1	2
280	1	1	1	1	1		2019	2	2	4		0	0	0	0	0	0	1	0	0	0	0	0	0		NA	4	0	1	1	1	1	1	1	1	7	0	0	1	2	1	2	2	3	2	2	2	1	2
281	1	1	1	1	1		2016	2	2	3		1	0	1	0	0	0	1	0	0	0	0	0	0		4	4	0	1	0	0	1	1	1	1	5	0	0	2	1	2	2	1	3	2	4	2	1	2
285	1	1	1	1	1		2017	2	1	5		1	1	1	0	0	1	1	0	0	0	0	0	0		2	3	0	1	1	0	1	0	0	1	4	0	0	1	2	1	2	2	3	2	4	2	2	2
286	1	1	1	1	1		2017	2	1	5		1	1	1	0	0	1	1	0	0	0	0	0	0		2	3	0	1	1	0	1	0	0	1	4	0	0	1	2	1	2	2	3	2	4	1	2	2
288	1	1	1	1	1		2015	2	1	3		1	0	1	0	0	0	0	0	0	0	0	0	0		3	4	1	0	1	0	1	1	1	1	6	0	0	1	2	1	2	2	3	2	4	2	2	2
289	1	1	1	1	1		2015	2	1	3		1	0	1	0	0	0	0	0	0	0	0	0	0		3	4	1	0	1	0	1	1	1	1	6	0	0	1	2	1	2	2	3	2	4	2	2	2
290	1	1	1	1	1		2017	2	4	5		0	1	0	0	0	0	0	0	0	0	0	0	0		NA	3	0	0	0	1	0	0	1	1	3	0	0	1	1	1	2	2	3	2	4	2	1	1
291	1	1	1	1	1		2013	3	2	3		1	0	1	0	0	0	0	0	0	0	0	0	0		3	4	0	0	1	0	0	1	1	1	4	0	0	1	2	1	2	2	3	2	4	2	1	2
293	1	1	1	1	1		2022	2	1	5		1	1	1	0	0	1	1	1	1	0	0	0	0		2	3	0	1	0	0	1	1	1	1	5	0	0	1	2	1	2	2	3	2	3	2	2	2
295	1	1	1	1	1		2013	2	1	5		1	1	1	0	0	1	0	0	0	0	0	0	0		2	4	0	1	1	0	0	1	1	1	5	0	0	1	2	1	2	2	3	2	4	2	1	2
296	1	1	1	1	1		2013	3	2	4		0	1	0	0	0	0	0	0	0	0	0	0	0		NA	3	0	0	1	0	0	1	1	1	4	0	0	1	2	2	2	2	5	2	2	2	2	2
297	1	1	1	1	1		2018	2	1	3		1	0	1	0	0	0	0	0	1	0	0	0	0		3	5	1	1	0	0	0	1	0	0	3	0	0	1	2	1	2	2	3	2	5	2	1	3
298	1	1	1	1	1		2018	2	1	1		1	0	1	0	1	0	0	0	0	0	0	0	0		3	4	0	1	1	0	0	1	0	1	4	0	0	1	2	1	2	2	3	2	4	2	1	2
299	1	1	1	1	1		2017	2	1	3		1	0	1	0	0	0	0	0	0	0	0	0	0		4	4	0	0	1	0	1	0	0	1	3	0	0	1	2	1	2	2	3	2	4	2	1	2
302	1	1	1	1	1		2019	2	4	3		0	0	1	0	0	0	0	0	0	0	0	0	0		4	3	0	1	1	1	1	1	1	1	7	0	0	1	2	1	2	2	3	2	5	3	3	3
305	1	1	1	1	1		2017	2	2	3		1	0	1	0	0	0	1	0	0	0	0	0	0		3	4	0	0	1	0	0	1	0	1	3	0	0	1	2	1	2	2	3	2	2	2	1	2
306	1	1	1	1	1		2017	2	1	1		1	1	1	1	0	0	0	0	1	0	0	0	0		3	4	1	1	1	0	1	0	1	0	5	0	0	1	2	1	2	2	3	2	4	2	1	1
307	1	1	1	1	1		2014	2	1	3		1	0	1	0	0	0	0	0	0	0	0	0	0		4	3	0	1	1	1	1	1	0	1	6	0	0	1	2	1	2	2	3	2	3	2	1	2
[truncated: 54 more columns]
